# Supplementary material for: The Combined Use of Automated Milking System and Sensor Data to Improve Detection of Mild Lameness in Dairy Cattle
Source: Animals (Basel). 2023 Mar 28;13(7):1180. doi: 10.3390/ani13071180 (PMC10093521; doi:10.3390/ani13071180)
Supplement: Supplementary file 1 [file animals-13-01180-s001.zip]

Archive with 1 entries (1 files):
- animals-2289157-supplementary.pdf
